# Supplementary material for: Adverse drug reaction assessment of pembrolizumab and nivolumab in esophageal cancer treatment based on the US FAERS database
Source: Front Immunol. 2026 Apr 2;17:1738351. doi: 10.3389/fimmu.2026.1738351 (PMC13083127; doi:10.3389/fimmu.2026.1738351)
Supplement: Supplementary file 1 [file Table1.xlsx]

## Sheet: Supplementary Table 1
Supplementary Table 1.“drugname” and “indi_pt” of pembrolizumab and nivolumab in the FAERS database
“drugname”of pembrolizumab	“drugname”of nivolumab	“indi_pt” of Esophageal Cancer
mk-3475	nivolumab	oesophageal cancer metastatic
pembrolizumab	blinded: nivolumab	oesophageal adenocarcinoma stage iv
keytruda	opdivo	oesophageal carcinoma recurrent
pembrolizumab 100mg/4ml merck	nivolumab 200 mg bms	oesophageal neoplasm
comparator mk-3475	blinded nivolumab	oesophageal squamous cell carcinoma metastatic
pembrolizumab 200mg merck research lab	nivolumab bms	oesophageal squamous cell carcinoma stage iv
pembrolizumab, 100 mg/ 4ml merck	nivolumab 10 ml bristol-meyers squibb	oesophageal adenocarcinoma recurrent
pembrolizumab, 100 mg/ 4ml	nivolumab 100mg, 40mg bms	oesophageal adenocarcinoma stage iii
pembrolizumab, 2 mg/kg	nivolumab 100mg/10ml bms	oesophageal adenosquamous carcinoma
pembrolizumab, 100mg/4ml merck	nivolumab, 3 mg/kg	oesophageal squamous cell carcinoma recurrent
pembrolizumab, 100mg/4ml	nivolumab, 100mg	oesophageal carcinoma
pembrolizumab, 25 mg/ml	nivolumab bristol-myers squibb	oesophageal adenocarcinoma
pembrolizumab merck	opdyta	oesophageal squamous cell carcinoma
pembrolizumab, 200 mg q3w	nivolumab 3mg/kg
blinded pembrolizumab	nivolumab 100mg
pembrolizumab 200 mg	nivolumab 100mg vials
mk-3475 (pembrolizumab) 200mg iv	nivolumab 3 mg/kg
pembrolizumab 200mg	nivolumab 2mg/kg
pembrolizumab 120 mg	nivolumab 10mg/ml, 40 and 100ml vials use d
pembrolizumab last dose 6/9/17	nivolumab, 240 mg
pembrolizumab (mk-3475)	nivolumab 3mg/kg (capped at 240mg)
investigational pembrolizumab	nivolumab, 240mg
pembrolizumab 100mg/4ml vial	nivolumab 240mg
mk-3475 pembrolizumab 100mg	nivolumab 240 mg
pembrolizumab 100mg	nivolumab - 3 mg/kg
pembrolizumab 100mg liquid	nivolumab- 240mg
pembrolzumab 100 mg	nivolumab - 240mg
pembrolizumab 200mg iv	nivolumab 1 mg/ml
pembrolizumab 200 mg iv	nivolumab (nivolumab 10mg/ml inj, soln)
mk-3475 (pembrolizumab)	nivolumab 480mg
pembrolizumab (pembrolizumab 50mg/vil inj)	nivolumab 480 mg
pembrolizumab (pembrolizumab 25 mg/ml inj,soln,4ml)	nivolumab 1mg/kg
pembrolizumab (pembrolizumab 25mg/ml inj, soln, 4ml)	nivolumab 480mg iv q4 weeks
pembrolizumab, 200 mg	nivolumab 480g
pembrolizumab, 200mg	nivolumab 48mg iv
pembrolizumab iv injection	nivolumab infusion
mk-3475 (pembrolizumab) (776864)	bms-936558
pembrolizumab 400mg
pembrolizumab (pembrolizumab 25mg/ml inj, soln 4ml)
pembrolizumab (pembrolizumab 25 mg/ml inj, soln, 4ml)
pembrolizumab [pembrolizumab 50mg/vil inj
pembrolizumab 200 mg in nss 50 ml bag
pembrolizumab 200mg in 100 ml saline
