# Supplementary material for: Adverse drug reaction assessment of pembrolizumab and nivolumab in esophageal cancer treatment based on the US FAERS database
Source: Front Immunol. 2026 Apr 2;17:1738351. doi: 10.3389/fimmu.2026.1738351 (PMC13083127; doi:10.3389/fimmu.2026.1738351)
Supplement: Supplementary file 2 [file Table2.xlsx]

## Sheet: Supplementary Table 2
Supplementary Table 2. Results of demographic descriptive statistics
Drugs	Pembrolizumab		Nivolumab
Characteristics	Number of events	Events,%	Number of events	Events,%
Total AE reports	3669	100	4308	100
Total patients	1276	100	1595	100
Gender
Femal	183	14.3	271	17
Male	1023	80.2	1185	74.3
Missing	70	5.5	139	8.7
Age
18-44	21	1.6	36	2.3
45-64	312	24.4	465	29.2
≥65	769	60.3	799	50.1
Missing	174	13.6	295	18.5
Weight
<50 kg	27	2.1	98	6.1
>100 kg	4	0.3	22	1.4
50-100 kg	151	11.8	468	29.3
Missing	1094	85.7	1007	63.1
Reporting year
2014	0	0	1	0.1
2015	2	0.2	5	0.3
2016	32	2.5	25	1.6
2017	29	2.3	34	2.1
2018	23	1.8	47	2.9
2019	21	1.6	106	6.6
2020	38	3	169	10.6
2021	54	4.2	215	13.5
2022	222	17.4	360	22.6
2023	343	26.9	243	15.2
2024	358	28.1	244	15.3
2025	154	12.1	146	9.2
Reporter type
Consumer	126	9.9	266	16.7
Health Professional	153	12	380	23.8
Pharmacist	86	6.7	163	10.2
Physician	893	70	651	40.8
Missing	18	1.4	135	8.5
Outcome
Congenital Anomaly (CA)	0	0	1	0.1
Death (DE)	184	14.4	311	19.5
Disability (DS)	10	0.8	13	0.8
Hospitalization (HO)	275	21.6	434	27.2
Life-Threatening (LT)	13	1	56	3.5
Other (OT)	719	56.3	709	44.5
Missing	75	5.9	71	4.5
reporter country
Argentina, Argentine Republic	3	0.2	1	0.1
Australia, Commonwealth of	4	0.3	36	2.3
Austria, Republic of	4	0.3	3	0.2
Bangladesh, People's Republic of	0	0	1	0.1
Belgium, Kingdom of	1	0.1	10	0.6
Brazil, Federative Republic of	2	0.2	10	0.6
Bulgaria, Republic of	0	0	1	0.1
Canada	7	0.5	89	5.6
China, People's Republic of	120	9.4	94	5.9
Colombia, Republic of	3	0.2	2	0.1
Czech Republic	0	0	6	0.4
Denmark, Kingdom of	1	0.1	1	0.1
Egypt, Arab Republic of	0	0	1	0.1
France, French Republic	30	2.4	47	2.9
Germany, Federal Republic of	31	2.4	62	3.9
Hungary, Republic of	0	0	1	0.1
Iceland, Republic of	1	0.1	2	0.1
India, Republic of	0	0	25	1.6
Ireland	0	0	4	0.3
Italy, Italian Republic	0	0	7	0.4
Japan	787	61.7	615	38.6
Korea, Republic of	3	0.2	15	0.9
Lebanon, Lebanese Republic	0	0	2	0.1
Netherlands, Kingdom of the	2	0.2	6	0.4
Norway, Kingdom of	0	0	14	0.9
Poland, Republic of	2	0.2	3	0.2
Portugal, Portuguese Republic	2	0.2	3	0.2
Romania	0	0	2	0.1
Serbia, Republic of	0	0	1	0.1
Singapore, Republic of	2	0.2	2	0.1
Slovenia, Republic of	2	0.2	2	0.1
Spain, Kingdom of	0	0	11	0.7
Sweden, Kingdom of	0	0	1	0.1
Switzerland, Swiss Confederation	5	0.4	16	1
Thailand, Kingdom of	4	0.3	9	0.6
Turkey, Republic of	0	0	4	0.3
United Kingdom of Great Britain & Northern Ireland	8	0.6	35	2.2
United States of America	233	18.3	451	28.3
Finland, Republic of	1	0.1	0	0
Guatemala, Republic of	1	0.1	0	0
Hong Kong, Special Administrative Region of China	1	0.1	0	0
Israel, State of	2	0.2	0	0
Philippines, Republic of the	2	0.2	0	0
South Africa, Republic of	1	0.1	0	0
Vietnam, Socialist Republic of	11	0.9	0	0
