# Supplementary material for: Adverse drug reaction assessment of pembrolizumab and nivolumab in esophageal cancer treatment based on the US FAERS database
Source: Front Immunol. 2026 Apr 2;17:1738351. doi: 10.3389/fimmu.2026.1738351 (PMC13083127; doi:10.3389/fimmu.2026.1738351)
Supplement: Supplementary file 3 [file Table3.xlsx]

## Sheet: Supplementary Table 3
Supplementary Table 3a. Positive PT signal results of pembrolizumab-related AEs in EC
PT	a	b	c	d	ROR	RORL	RORU	PRR	XX	PRRL	PRRU	IC	IC025	SOC
malignant neoplasm progression	263	3406	412	34804	6.52	5.57	7.64	6.13	700.87	5.27	7.13	2.05	1.81	neoplasms benign, malignant and unspecified (incl cysts and polyps)
renal impairment	144	3525	64	35152	22.44	16.68	30.18	21.6	874.99	16.12	28.93	2.88	2.49	renal and urinary disorders
product use issue	93	3576	82	35134	11.14	8.26	15.02	10.89	392.99	8.11	14.62	2.49	2.05	injury, poisoning and procedural complications
myelosuppression	93	3576	391	34825	2.32	1.84	2.91	2.28	54.85	1.83	2.85	1.03	0.68	blood and lymphatic system disorders
neutrophil count decreased	63	3606	143	35073	4.29	3.18	5.77	4.23	108.38	3.15	5.68	1.7	1.23	investigations
white blood cell count decreased	46	3623	212	35004	2.1	1.52	2.89	2.08	21.42	1.52	2.86	0.92	0.43	investigations
pneumonia aspiration	35	3634	114	35102	2.97	2.03	4.34	2.95	34.57	2.02	4.3	1.32	0.71	infections and infestations
inappropriate schedule of product administration	30	3639	22	35194	13.19	7.6	22.89	13.09	141.9	7.56	22.67	2.61	1.72	injury, poisoning and procedural complications
immune-mediated hepatic disorder	29	3640	30	35186	9.34	5.6	15.59	9.28	109.08	5.58	15.44	2.38	1.52	hepatobiliary disorders
therapy partial responder	26	3643	67	35149	3.74	2.38	5.9	3.72	37.42	2.37	5.85	1.57	0.82	general disorders and administration site conditions
hypothyroidism	19	3650	83	35133	2.2	1.34	3.63	2.2	10.11	1.34	3.61	0.98	0.19	endocrine disorders
immune-mediated renal disorder	17	3652	10	35206	16.39	7.5	35.82	16.32	90.59	7.48	35.61	2.74	1.43	renal and urinary disorders
cytopenia	16	3653	11	35205	14.02	6.5	30.23	13.96	78.49	6.48	30.06	2.65	1.33	blood and lymphatic system disorders
immune-mediated myocarditis	14	3655	30	35186	4.49	2.38	8.48	4.48	25.83	2.38	8.44	1.75	0.65	cardiac disorders
immune-mediated enterocolitis	14	3655	61	35155	2.21	1.23	3.95	2.2	7.49	1.23	3.93	0.98	0.06	gastrointestinal disorders
adrenal insufficiency	13	3656	55	35161	2.27	1.24	4.16	2.27	7.47	1.24	4.15	1.02	0.05	endocrine disorders
immune-mediated hypothyroidism	12	3657	14	35202	8.25	3.81	17.85	8.23	41.05	3.81	17.77	2.29	0.9	endocrine disorders
cerebral infarction	12	3657	22	35194	5.25	2.6	10.62	5.24	26.63	2.59	10.57	1.9	0.66	neurological disorders, not elsewhere classified (NEC)
adverse event	11	3658	35	35181	3.02	1.53	5.96	3.02	11.3	1.53	5.93	1.34	0.21	general disorders and administration site conditions
immune-mediated lung disease	11	3658	40	35176	2.64	1.36	5.16	2.64	8.8	1.36	5.14	1.19	0.1	respiratory, thoracic and mediastinal disorders
renal disorder	11	3658	13	35203	8.14	3.65	18.19	8.12	37.23	3.64	18.12	2.28	0.82	renal and urinary disorders
immune-mediated dermatitis	10	3659	22	35194	4.37	2.07	9.24	4.36	17.84	2.07	9.21	1.73	0.41	skin and subcutaneous tissue disorders
lymphadenopathy	9	3660	27	35189	3.2	1.51	6.82	3.2	10.22	1.51	6.8	1.41	0.13	blood and lymphatic system disorders
eastern cooperative oncology group performance status worsened	9	3660	5	35211	17.32	5.8	51.7	17.28	49.31	5.79	51.53	2.77	0.87	investigations
immune-mediated adrenal insufficiency	9	3660	21	35195	4.12	1.89	9	4.11	14.86	1.89	8.97	1.67	0.3	endocrine disorders
surgery	8	3661	8	35208	9.62	3.61	25.64	9.6	30.82	3.6	25.56	2.41	0.6	surgical and medical procedures
feeding disorder	8	3661	12	35204	6.41	2.62	15.69	6.4	21.88	2.62	15.64	2.08	0.44	metabolism and nutrition disorders
underdose	8	3661	12	35204	6.41	2.62	15.69	6.4	21.88	2.62	15.64	2.08	0.44	injury, poisoning and procedural complications
diabetes mellitus	8	3661	22	35194	3.5	1.56	7.86	3.49	10.43	1.56	7.83	1.5	0.1	metabolism and nutrition disorders
atrioventricular block complete	6	3663	12	35204	4.81	1.8	12.81	4.8	12.04	1.8	12.78	1.82	0.05	cardiac disorders
tumour hyperprogression	6	3663	1	35215	57.68	6.94	479.27	57.59	47.67	6.93	478.24	3.18	0.5	neoplasms benign, malignant and unspecified (incl cysts and polyps)
tumour perforation	5	3664	7	35209	6.86	2.18	21.64	6.86	14.59	2.18	21.59	2.14	0.01	neoplasms benign, malignant and unspecified (incl cysts and polyps)
ill-defined disorder	5	3664	7	35209	6.86	2.18	21.64	6.86	14.59	2.18	21.59	2.14	0.01	general disorders and administration site conditions
Supplementary Table 3b. Positive PT signal results of nivolumab-related AEs in EC
PT	a	b	c	d	ROR	RORL	RORU	PRR	XX	PRRL	PRRU	IC	IC025	SOC
death	295	4013	763	33504	3.23	2.81	3.71	3.08	306.36	2.7	3.5	1.32	1.12	general disorders and administration site conditions
malignant neoplasm progression	149	4159	524	33743	2.31	1.92	2.78	2.26	83.11	1.89	2.71	0.99	0.71	neoplasms benign, malignant and unspecified (incl cysts and polyps)
intentional product use issue	117	4191	76	34191	12.56	9.39	16.79	12.25	478.19	9.19	16.32	2.44	2.04	injury, poisoning and procedural complications
pneumonia aspiration	34	4274	114	34153	2.38	1.62	3.5	2.37	20.87	1.62	3.47	1.04	0.45	infections and infestations
hypothyroidism	30	4278	72	34195	3.33	2.17	5.11	3.31	34.31	2.17	5.07	1.4	0.72	endocrine disorders
immune-mediated enterocolitis	26	4282	48	34219	4.33	2.68	6.98	4.31	42.93	2.68	6.94	1.65	0.88	gastrointestinal disorders
adverse event	24	4284	22	34245	8.72	4.89	15.57	8.68	78.06	4.87	15.46	2.22	1.28	general disorders and administration site conditions
fulminant type 1 diabetes mellitus	24	4284	13	34254	14.76	7.51	29.01	14.68	107.64	7.48	28.82	2.54	1.51	metabolism and nutrition disorders
arthralgia	23	4285	49	34218	3.75	2.28	6.16	3.73	31.39	2.28	6.12	1.52	0.71	musculoskeletal and connective tissue disorders
adrenal insufficiency	23	4285	45	34222	4.08	2.47	6.75	4.07	35.24	2.46	6.71	1.6	0.78	endocrine disorders
myocarditis	22	4286	30	34237	5.86	3.38	10.16	5.83	50.9	3.37	10.1	1.92	1.01	cardiac disorders
liver disorder	22	4286	28	34239	6.28	3.59	10.98	6.25	54.4	3.58	10.91	1.98	1.05	hepatobiliary disorders
immune-mediated lung disease	21	4287	30	34237	5.59	3.2	9.77	5.57	46.36	3.19	9.72	1.88	0.96	respiratory, thoracic and mediastinal disorders
somnolence	21	4287	57	34210	2.94	1.78	4.85	2.93	19.56	1.78	4.83	1.27	0.47	neurological disorders, not elsewhere classified (NEC)
immune-mediated hepatic disorder	20	4288	38	34229	4.2	2.44	7.23	4.19	31.83	2.44	7.19	1.63	0.73	hepatobiliary disorders
type 1 diabetes mellitus	16	4292	6	34261	21.29	8.33	54.43	21.21	84.09	8.3	54.18	2.7	1.33	metabolism and nutrition disorders
enterocolitis	16	4292	26	34241	4.91	2.63	9.16	4.89	30.73	2.63	9.12	1.77	0.72	gastrointestinal disorders
anxiety	14	4294	31	34236	3.6	1.91	6.77	3.59	18.06	1.91	6.75	1.48	0.43	psychiatric disorders
dyspepsia	14	4294	37	34230	3.02	1.63	5.58	3.01	13.65	1.63	5.56	1.3	0.29	gastrointestinal disorders
diabetic ketoacidosis	13	4295	17	34250	6.1	2.96	12.56	6.08	31.31	2.96	12.51	1.96	0.72	metabolism and nutrition disorders
muscular weakness	13	4295	36	34231	2.88	1.53	5.43	2.87	11.67	1.52	5.41	1.25	0.22	musculoskeletal and connective tissue disorders
immune-mediated myocarditis	13	4295	31	34236	3.34	1.75	6.39	3.34	15	1.75	6.37	1.4	0.33	cardiac disorders
lung disorder	12	4296	25	34242	3.83	1.92	7.62	3.82	16.88	1.92	7.59	1.54	0.38	respiratory, thoracic and mediastinal disorders
hospitalisation	12	4296	22	34245	4.35	2.15	8.79	4.34	19.97	2.15	8.76	1.66	0.47	surgical and medical procedures
depression	12	4296	37	34230	2.58	1.35	4.96	2.58	8.78	1.35	4.94	1.13	0.08	psychiatric disorders
weight increased	12	4296	32	34235	2.99	1.54	5.81	2.98	11.52	1.54	5.79	1.29	0.2	investigations
memory impairment	12	4296	8	34259	11.96	4.89	29.28	11.93	48.1	4.88	29.17	2.43	0.94	neurological disorders, not elsewhere classified (NEC)
altered state of consciousness	11	4297	27	34240	3.25	1.61	6.55	3.24	12.12	1.61	6.53	1.37	0.21	neurological disorders, not elsewhere classified (NEC)
hypopituitarism	11	4297	6	34261	14.62	5.4	39.55	14.58	49.14	5.4	39.41	2.53	0.92	endocrine disorders
hyperthyroidism	10	4298	10	34257	7.97	3.32	19.16	7.95	30.42	3.31	19.1	2.16	0.64	endocrine disorders
appetite disorder	10	4298	12	34255	6.64	2.87	15.38	6.63	26.08	2.87	15.33	2.03	0.57	metabolism and nutrition disorders
diabetes mellitus	10	4298	19	34248	4.19	1.95	9.03	4.19	15.9	1.95	9	1.63	0.32	metabolism and nutrition disorders
contusion	10	4298	10	34257	7.97	3.32	19.16	7.95	30.42	3.31	19.1	2.16	0.64	injury, poisoning and procedural complications
blood creatine phosphokinase increased	9	4299	7	34260	10.25	3.81	27.53	10.23	32.79	3.81	27.45	2.33	0.64	investigations
cholangitis	9	4299	6	34261	11.95	4.25	33.6	11.93	36.07	4.25	33.51	2.43	0.68	hepatobiliary disorders
thyroid disorder	9	4299	10	34257	7.17	2.91	17.66	7.16	25.11	2.91	17.61	2.08	0.51	endocrine disorders
immune-mediated adrenal insufficiency	9	4299	21	34246	3.41	1.56	7.46	3.41	10.73	1.56	7.44	1.43	0.11	endocrine disorders
cytokine release syndrome	9	4299	23	34244	3.12	1.44	6.74	3.11	9.28	1.44	6.72	1.33	0.05	immune system disorders
tubulointerstitial nephritis	8	4300	15	34252	4.25	1.8	10.03	4.24	12.94	1.8	10	1.64	0.16	renal and urinary disorders
prescribed underdose	8	4300	3	34264	21.25	5.64	80.13	21.21	42.03	5.63	79.92	2.7	0.67	injury, poisoning and procedural complications
skin disorder	8	4300	19	34248	3.35	1.47	7.67	3.35	9.28	1.47	7.65	1.41	0.02	skin and subcutaneous tissue disorders
myasthenia gravis	8	4300	5	34262	12.75	4.17	38.99	12.73	33.26	4.17	38.89	2.46	0.58	neurological disorders, not elsewhere classified (NEC)
cataract	8	4300	3	34264	21.25	5.64	80.13	21.21	42.03	5.63	79.92	2.7	0.67	eye disorders
immune-mediated cholangitis	8	4300	7	34260	9.11	3.3	25.12	9.09	26.89	3.3	25.06	2.26	0.49	hepatobiliary disorders
chromaturia	8	4300	3	34264	21.25	5.64	80.13	21.21	42.03	5.63	79.92	2.7	0.67	renal and urinary disorders
cholangitis sclerosing	7	4301	8	34259	6.97	2.53	19.23	6.96	19.06	2.53	19.18	2.06	0.27	hepatobiliary disorders
adrenocorticotropic hormone deficiency	7	4301	8	34259	6.97	2.53	19.23	6.96	19.06	2.53	19.18	2.06	0.27	endocrine disorders
immune-mediated myositis	7	4301	8	34259	6.97	2.53	19.23	6.96	19.06	2.53	19.18	2.06	0.27	musculoskeletal and connective tissue disorders
acute hepatic failure	6	4302	4	34263	11.95	3.37	42.35	11.93	24.04	3.37	42.26	2.43	0.26	hepatobiliary disorders
hepatic encephalopathy	6	4302	3	34264	15.93	3.98	63.72	15.91	27.95	3.98	63.59	2.58	0.3	neurological disorders, not elsewhere classified (NEC)
pemphigoid	6	4302	5	34262	9.56	2.92	31.33	9.55	20.87	2.91	31.26	2.29	0.21	skin and subcutaneous tissue disorders
dermatomyositis	5	4303	1	34266	39.82	4.65	340.9	39.77	31.5	4.65	340.35	2.9	0.15	musculoskeletal and connective tissue disorders
increased appetite	5	4303	2	34265	19.91	3.86	102.64	19.89	25.63	3.86	102.47	2.68	0.11	metabolism and nutrition disorders
Supplementary Table 3c. SOC signal results of pembrolizumab-related AEs in EC
SOC	a	b	c	d	ROR	RORL	RORU	PRR	XX	PRRL	PRRU	IC	IC025
gastrointestinal disorders	400	3269	5362	29854	0.68	0.61	0.76	0.72	49.22	0.65	0.79	-0.44	-0.6
general disorders and administration site conditions	366	3303	4891	30325	0.69	0.61	0.77	0.72	43.52	0.65	0.79	-0.44	-0.6
neoplasms benign, malignant and unspecified (incl cysts and polyps)	320	3349	1325	33891	2.44	2.15	2.78	2.32	201.71	2.06	2.61	1.04	0.86
investigations	306	3363	2442	32774	1.22	1.08	1.38	1.2	10	1.07	1.35	0.24	0.06
injury, poisoning and procedural complications	286	3383	2615	32601	1.05	0.93	1.2	1.05	0.66	0.93	1.18	0.06	-0.12
blood and lymphatic system disorders	276	3393	2461	32755	1.08	0.95	1.23	1.08	1.45	0.96	1.21	0.1	-0.09
renal and urinary disorders	237	3432	611	34605	3.91	3.35	4.56	3.72	347.68	3.22	4.31	1.57	1.34
respiratory, thoracic and mediastinal disorders	218	3451	2485	32731	0.83	0.72	0.96	0.84	6.38	0.74	0.96	-0.23	-0.43
infections and infestations	199	3470	2028	33188	0.94	0.81	1.09	0.94	0.69	0.82	1.09	-0.08	-0.3
metabolism and nutrition disorders	181	3488	1715	33501	1.01	0.87	1.19	1.01	0.03	0.87	1.18	0.02	-0.21
neurological disorders, not elsewhere classified (NEC)	161	3508	1813	33403	0.85	0.72	1	0.85	3.98	0.73	1	-0.21	-0.45
skin and subcutaneous tissue disorders	151	3518	1505	33711	0.96	0.81	1.14	0.96	0.2	0.82	1.13	-0.05	-0.3
hepatobiliary disorders	101	3568	612	34604	1.6	1.29	1.98	1.58	19.02	1.29	1.95	0.59	0.27
endocrine disorders	96	3573	348	34868	2.69	2.14	3.38	2.65	78.05	2.12	3.31	1.2	0.85
cardiac disorders	85	3584	1436	33780	0.56	0.45	0.7	0.57	27.42	0.46	0.71	-0.76	-1.07
musculoskeletal and connective tissue disorders	72	3597	716	34500	0.96	0.76	1.23	0.97	0.08	0.76	1.23	-0.05	-0.4
psychiatric disorders	47	3622	436	34780	1.04	0.76	1.4	1.03	0.05	0.77	1.4	0.04	-0.4
surgical and medical procedures	46	3623	186	35030	2.39	1.73	3.31	2.37	29.5	1.72	3.27	1.07	0.57
vascular disorders	43	3626	982	34234	0.41	0.3	0.56	0.42	33.83	0.31	0.57	-1.17	-1.6
eye disorders	32	3637	254	34962	1.21	0.84	1.75	1.21	1.04	0.84	1.74	0.25	-0.3
immune system disorders	23	3646	281	34935	0.78	0.51	1.2	0.79	1.25	0.51	1.2	-0.32	-0.92
social circumstances	9	3660	18	35198	4.81	2.16	10.71	4.8	18.06	2.16	10.67	1.82	0.39
ear and labyrinth disorders	7	3662	63	35153	1.07	0.49	2.33	1.07	0.03	0.49	2.33	0.08	-1.02
product issues	4	3665	52	35164	0.74	0.27	2.04	0.74	0.34	0.27	2.04	-0.4	-1.7
congenital, familial and genetic disorders	2	3667	67	35149	0.29	0.07	1.17	0.29	3.46	0.07	1.17	-1.7	-3.04
reproductive system and breast disorders	1	3668	46	35170	0.21	0.03	1.51	0.21	2.94	0.03	1.51	-2.15	-3.55
Supplementary Table 3d. SOC signal results of nivolumab-related AEs in EC
SOC	a	b	c	d	ROR	RORL	RORU	PRR	XX	PRRL	PRRU	IC	IC025
general disorders and administration site conditions	682	3626	4542	29725	1.23	1.13	1.34	1.19	1.29	1.11	21.69	0.23	0.1
gastrointestinal disorders	460	3848	5251	29016	0.66	0.6	0.73	0.7	0.76	0.64	65.49	-0.47	-0.62
injury, poisoning and procedural complications	367	3941	2511	31756	1.18	1.05	1.32	1.16	1.29	1.05	7.87	0.19	0.03
respiratory, thoracic and mediastinal disorders	321	3987	2364	31903	1.09	0.96	1.23	1.08	1.21	0.97	1.8	0.1	-0.08
infections and infestations	313	3995	1898	32369	1.34	1.18	1.51	1.31	1.47	1.17	21.12	0.34	0.16
investigations	260	4048	2459	31808	0.83	0.73	0.95	0.84	0.95	0.74	7.6	-0.22	-0.41
neurological disorders, not elsewhere classified (NEC)	237	4071	1731	32536	1.09	0.95	1.26	1.09	1.24	0.95	1.6	0.11	-0.09
neoplasms benign, malignant and unspecified (incl cysts and polyps)	208	4100	1432	32835	1.16	1	1.35	1.16	1.33	1	3.96	0.18	-0.03
metabolism and nutrition disorders	193	4115	1684	32583	0.91	0.78	1.06	0.91	1.05	0.79	1.56	-0.12	-0.34
skin and subcutaneous tissue disorders	188	4120	1462	32805	1.02	0.88	1.2	1.02	1.19	0.88	0.09	0.03	-0.2
hepatobiliary disorders	161	4147	548	33719	2.39	2	2.86	2.34	2.78	1.97	96.96	1.02	0.76
endocrine disorders	147	4161	297	33970	4.04	3.31	4.94	3.94	4.79	3.24	217.95	1.57	1.27
musculoskeletal and connective tissue disorders	146	4162	631	33636	1.87	1.56	2.25	1.84	2.2	1.54	46.44	0.75	0.48
cardiac disorders	131	4177	1376	32891	0.75	0.62	0.9	0.76	0.9	0.63	9.68	-0.36	-0.62
blood and lymphatic system disorders	119	4189	2597	31670	0.35	0.29	0.42	0.36	0.44	0.3	135.64	-1.35	-1.61
renal and urinary disorders	117	4191	716	33551	1.31	1.07	1.59	1.3	1.58	1.07	7.11	0.33	0.04
psychiatric disorders	73	4235	408	33859	1.43	1.11	1.84	1.42	1.82	1.11	7.89	0.44	0.07
vascular disorders	68	4240	949	33318	0.56	0.44	0.72	0.57	0.73	0.45	21.15	-0.74	-1.09
eye disorders	48	4260	235	34032	1.63	1.19	2.23	1.62	2.21	1.19	9.64	0.6	0.13
immune system disorders	30	4278	271	33996	0.88	0.6	1.28	0.88	1.28	0.6	0.44	-0.16	-0.71
surgical and medical procedures	16	4292	213	34054	0.6	0.36	0.99	0.6	0.99	0.36	4.06	-0.68	-1.38
product issues	6	4302	50	34217	0.95	0.41	2.23	0.95	2.22	0.41	0.01	-0.06	-1.23
congenital, familial and genetic disorders	5	4303	62	34205	0.64	0.26	1.6	0.64	1.59	0.26	0.93	-0.58	-1.75
reproductive system and breast disorders	5	4303	41	34226	0.97	0.38	2.46	0.97	2.45	0.38	0	-0.04	-1.31
ear and labyrinth disorders	5	4303	64	34203	0.62	0.25	1.54	0.62	1.54	0.25	1.07	-0.62	-1.78
social circumstances	2	4306	25	34242	0.64	0.15	2.69	0.64	2.69	0.15	0.39	-0.59	-2.21
