# Supplementary material for: Adverse drug reaction assessment of pembrolizumab and nivolumab in esophageal cancer treatment based on the US FAERS database
Source: Front Immunol. 2026 Apr 2;17:1738351. doi: 10.3389/fimmu.2026.1738351 (PMC13083127; doi:10.3389/fimmu.2026.1738351)
Supplement: Supplementary file 4 [file Table4.xlsx]

## Sheet: p药男性
Supplementary Table 4a. Positive PT signal results in the male subgroup of pembrolizumab-related AEs in EC
PT	a	b	c	d	ROR	RORL	RORU	PRR	XX	PRRL	PRRU	IC	IC025	SOC
malignant neoplasm progression	222	2800	315	23938	6.03	5.05	7.19	5.66	509.15	4.78	6.69	1.9	1.65	neoplasms benign, malignant and unspecified (incl cysts and polyps)
renal impairment	126	2896	44	24209	23.94	16.95	33.81	22.98	689.98	16.34	32.33	2.74	2.33	renal and urinary disorders
product use issue	71	2951	53	24200	10.99	7.68	15.71	10.75	269.62	7.55	15.31	2.37	1.85	injury, poisoning and procedural complications
myelosuppression	64	2958	54	24199	9.7	6.74	13.96	9.51	224.05	6.63	13.64	2.29	1.75	blood and lymphatic system disorders
neutrophil count decreased	53	2969	79	24174	5.46	3.85	7.75	5.38	113.79	3.81	7.61	1.86	1.31	investigations
white blood cell count decreased	42	2980	128	24125	2.66	1.87	3.77	2.63	32.24	1.86	3.72	1.16	0.61	investigations
pneumonia aspiration	30	2992	84	24169	2.88	1.9	4.38	2.87	26.97	1.89	4.34	1.25	0.59	infections and infestations
inappropriate schedule of product administration	26	2996	18	24235	11.68	6.4	21.34	11.59	103.11	6.36	21.12	2.42	1.47	injury, poisoning and procedural complications
immune-mediated hepatic disorder	25	2997	22	24231	9.19	5.17	16.31	9.12	84.75	5.15	16.15	2.26	1.34	hepatobiliary disorders
therapy partial responder	23	2999	26	24227	7.15	4.07	12.54	7.1	64.07	4.06	12.43	2.08	1.16	general disorders and administration site conditions
hyponatraemia	21	3001	82	24171	2.06	1.28	3.34	2.06	9.09	1.27	3.31	0.88	0.13	metabolism and nutrition disorders
hypothyroidism	18	3004	41	24212	3.54	2.03	6.17	3.52	22.65	2.03	6.12	1.46	0.55	endocrine disorders
cytopenia	15	3007	8	24245	15.12	6.4	35.69	15.05	68.48	6.39	35.46	2.56	1.2	blood and lymphatic system disorders
immune-mediated renal disorder	15	3007	6	24247	20.16	7.82	52	20.06	77.69	7.79	51.67	2.69	1.27	renal and urinary disorders
immune-mediated myocarditis	11	3011	23	24230	3.85	1.87	7.9	3.84	15.64	1.87	7.87	1.55	0.33	cardiac disorders
cerebral infarction	11	3011	17	24236	5.21	2.44	11.13	5.19	22.63	2.43	11.08	1.83	0.52	neurological disorders, not elsewhere classified (NEC)
renal disorder	11	3011	8	24245	11.07	4.45	27.55	11.04	42.3	4.44	27.41	2.39	0.85	renal and urinary disorders
adverse event	10	3012	25	24228	3.22	1.54	6.71	3.21	10.88	1.54	6.68	1.37	0.15	general disorders and administration site conditions
immune-mediated lung disease	10	3012	30	24223	2.68	1.31	5.49	2.68	7.88	1.31	5.47	1.17	0.01	respiratory, thoracic and mediastinal disorders
eastern cooperative oncology group performance status worsened	9	3013	2	24251	36.22	7.82	167.72	36.11	55.89	7.81	167.07	2.88	0.87	investigations
immune-mediated adrenal insufficiency	9	3013	16	24237	4.52	2	10.25	4.51	15.77	2	10.21	1.7	0.29	endocrine disorders
immune-mediated hypothyroidism	9	3013	9	24244	8.05	3.19	20.29	8.03	27.69	3.19	20.2	2.17	0.56	endocrine disorders
immune-mediated dermatitis	8	3014	17	24236	3.78	1.63	8.78	3.78	11.12	1.63	8.74	1.53	0.1	skin and subcutaneous tissue disorders
diabetes mellitus	8	3014	18	24235	3.57	1.55	8.23	3.57	10.24	1.55	8.2	1.47	0.06	metabolism and nutrition disorders
feeding disorder	7	3015	6	24247	9.38	3.15	27.94	9.36	24.14	3.15	27.84	2.28	0.37	metabolism and nutrition disorders
underdose	7	3015	5	24248	11.26	3.57	35.5	11.24	27.21	3.57	35.38	2.4	0.42	injury, poisoning and procedural complications
surgery	6	3016	6	24247	8.04	2.59	24.94	8.03	18.46	2.59	24.87	2.17	0.17	surgical and medical procedures
tumour hyperprogression	5	3017	1	24252	40.19	4.69	344.15	40.13	31.8	4.69	343.37	2.91	0.15	neoplasms benign, malignant and unspecified (incl cysts and polyps)
Supplementary Table 4b. Positive PT signal results in the female subgroup of pembrolizumab-related AEs in EC
PT	a	b	c	d	ROR	RORL	RORU	PRR	XX	PRRL	PRRU	IC	IC025	SOC
malignant neoplasm progression	27	473	62	5367	4.94	3.11	7.84	4.73	56.14	3.04	7.36	1.85	1.07	neoplasms benign, malignant and unspecified (incl cysts and polyps)
myelosuppression	22	478	19	5410	13.11	7.04	24.38	12.57	109.35	6.85	23.07	2.67	1.58	blood and lymphatic system disorders
product use issue	15	485	15	5414	11.16	5.42	22.97	10.86	67.47	5.34	22.08	2.57	1.25	injury, poisoning and procedural complications
neutrophil count decreased	9	491	18	5411	5.51	2.46	12.33	5.43	21.78	2.45	12.02	1.98	0.5	investigations
renal impairment	9	491	7	5422	14.2	5.26	38.29	13.96	47.5	5.22	37.33	2.74	0.88	renal and urinary disorders
Supplementary Table 4c. Positive PT signal results in age ≥ 65 years subgroup of pembrolizumab-related AEs in EC
PT	a	b	c	d	ROR	RORL	RORU	PRR	XX	PRRL	PRRU	IC	IC025	SOC
malignant neoplasm progression	165	1968	139	13966	8.42	6.69	10.61	7.85	459.54	6.29	9.79	2.05	1.73	neoplasms benign, malignant and unspecified (incl cysts and polyps)
renal impairment	105	2028	32	14073	22.77	15.29	33.92	21.7	488.36	14.64	32.15	2.54	2.09	renal and urinary disorders
myelosuppression	55	2078	95	14010	3.9	2.79	5.46	3.83	73.47	2.76	5.32	1.48	0.97	blood and lymphatic system disorders
neutrophil count decreased	49	2084	44	14061	7.51	4.99	11.32	7.36	128.24	4.91	11.04	2	1.4	investigations
product use issue	41	2092	30	14075	9.19	5.73	14.76	9.04	124.38	5.66	14.44	2.14	1.44	injury, poisoning and procedural complications
white blood cell count decreased	35	2098	81	14024	2.89	1.94	4.31	2.86	29.72	1.93	4.24	1.2	0.58	investigations
pneumonia aspiration	27	2106	65	14040	2.77	1.76	4.35	2.75	21.31	1.76	4.29	1.16	0.46	infections and infestations
immune-mediated hepatic disorder	21	2112	24	14081	5.83	3.24	10.5	5.79	44.46	3.23	10.37	1.83	0.89	hepatobiliary disorders
hyponatraemia	18	2115	50	14055	2.39	1.39	4.11	2.38	10.64	1.39	4.07	1.01	0.17	metabolism and nutrition disorders
therapy partial responder	16	2117	19	14086	5.6	2.88	10.91	5.57	32.63	2.87	10.81	1.8	0.72	general disorders and administration site conditions
inappropriate schedule of product administration	14	2119	14	14091	6.65	3.17	13.97	6.61	33.41	3.16	13.85	1.93	0.72	injury, poisoning and procedural complications
hypothyroidism	13	2120	30	14075	2.88	1.5	5.52	2.87	11.04	1.5	5.48	1.2	0.16	endocrine disorders
immune-mediated renal disorder	13	2120	5	14100	17.29	6.16	48.56	17.19	55.14	6.14	48.18	2.46	0.98	renal and urinary disorders
oesophageal stenosis	13	2120	33	14072	2.61	1.37	4.98	2.61	9.25	1.37	4.94	1.11	0.08	gastrointestinal disorders
immune-mediated myocarditis	12	2121	22	14083	3.62	1.79	7.33	3.61	14.66	1.79	7.28	1.43	0.28	cardiac disorders
cytopenia	11	2122	5	14100	14.62	5.07	42.11	14.55	43.41	5.06	41.83	2.39	0.8	blood and lymphatic system disorders
immune-mediated hypothyroidism	10	2123	8	14097	8.3	3.27	21.05	8.27	28.42	3.27	20.92	2.08	0.56	endocrine disorders
cerebral infarction	9	2124	10	14095	5.97	2.42	14.72	5.95	19.54	2.42	14.63	1.85	0.34	neurological disorders, not elsewhere classified (NEC)
renal disorder	9	2124	10	14095	5.97	2.42	14.72	5.95	19.54	2.42	14.63	1.85	0.34	renal and urinary disorders
immune-mediated dermatitis	9	2124	15	14090	3.98	1.74	9.11	3.97	12.5	1.74	9.06	1.51	0.14	skin and subcutaneous tissue disorders
lymphadenopathy	8	2125	8	14097	6.63	2.49	17.69	6.61	19.07	2.48	17.6	1.93	0.29	blood and lymphatic system disorders
eastern cooperative oncology group performance status worsened	7	2126	2	14103	23.22	4.82	111.84	23.14	32.98	4.81	111.34	2.57	0.42	investigations
underdose	6	2127	1	14104	39.79	4.79	330.64	39.68	32.33	4.78	329.41	2.71	0.28	injury, poisoning and procedural complications
Supplementary Table 4d. Positive PT signal results in age ＜ 65 years subgroup of pembrolizumab-related AEs in EC
PT	a	b	c	d	ROR	RORL	RORU	PRR	XX	PRRL	PRRU	IC	IC025	SOC
malignant neoplasm progression	71	977	159	12266	5.61	4.21	7.47	5.29	173.93	4.03	6.95	1.99	1.53	neoplasms benign, malignant and unspecified (incl cysts and polyps)
myelosuppression	32	1016	84	12341	4.63	3.06	6.99	4.52	64	3.02	6.75	1.83	1.13	blood and lymphatic system disorders
product use issue	26	1022	17	12408	18.57	10.04	34.33	18.13	166.93	9.87	33.31	2.96	1.9	injury, poisoning and procedural complications
product use in unapproved indication	25	1023	114	12311	2.64	1.7	4.09	2.6	20.4	1.69	3.99	1.21	0.51	injury, poisoning and procedural complications
renal impairment	24	1024	16	12409	18.18	9.63	34.33	17.78	152.52	9.48	33.37	2.95	1.84	renal and urinary disorders
inappropriate schedule of product administration	13	1035	3	12422	52.01	14.8	182.8	51.38	120.54	14.66	180.01	3.38	1.55	injury, poisoning and procedural complications
neutrophil count decreased	13	1035	49	12376	3.17	1.72	5.87	3.15	15.1	1.71	5.78	1.43	0.39	investigations
rash	11	1037	53	12372	2.48	1.29	4.75	2.46	7.94	1.29	4.7	1.14	0.08	skin and subcutaneous tissue disorders
therapy partial responder	9	1039	27	12398	3.98	1.87	8.48	3.95	14.92	1.86	8.38	1.68	0.33	general disorders and administration site conditions
alanine aminotransferase increased	7	1041	20	12405	4.17	1.76	9.89	4.15	12.42	1.76	9.79	1.74	0.17	investigations
upper gastrointestinal haemorrhage	6	1042	16	12409	4.47	1.74	11.44	4.45	11.67	1.74	11.34	1.81	0.08	gastrointestinal disorders
immune-mediated hepatic disorder	5	1043	1	12424	59.56	6.95	510.28	59.28	47.77	6.93	506.95	3.42	0.35	hepatobiliary disorders
Supplementary Table 4e. Positive PT signal results in the male subgroup of nivolumab-related AEs in EC
PT	a	b	c	d	ROR	RORL	RORU	PRR	XX	PRRL	PRRU	IC	IC025	SOC
death	224	3161	532	23117	3.08	2.62	3.62	2.94	207.83	2.53	3.42	1.24	1.01	general disorders and administration site conditions
malignant neoplasm progression	125	3260	411	23238	2.17	1.77	2.66	2.12	58.23	1.75	2.59	0.9	0.6	neoplasms benign, malignant and unspecified (incl cysts and polyps)
intentional product use issue	95	3290	54	23595	12.62	9.02	17.66	12.29	359.09	8.82	17.13	2.35	1.9	injury, poisoning and procedural complications
pneumonia aspiration	29	3356	84	23565	2.42	1.59	3.7	2.41	17.89	1.58	3.67	1.04	0.38	infections and infestations
hypothyroidism	24	3361	35	23614	4.82	2.86	8.11	4.79	42.8	2.85	8.04	1.7	0.87	endocrine disorders
arthralgia	21	3364	38	23611	3.88	2.27	6.62	3.86	28.74	2.27	6.57	1.51	0.65	musculoskeletal and connective tissue disorders
adrenal insufficiency	21	3364	35	23614	4.21	2.45	7.24	4.19	31.97	2.44	7.19	1.58	0.71	endocrine disorders
adverse event	19	3366	16	23633	8.34	4.28	16.23	8.3	55.81	4.27	16.12	2.12	1.05	general disorders and administration site conditions
immune-mediated lung disease	18	3367	22	23627	5.74	3.08	10.72	5.72	38.58	3.07	10.65	1.85	0.83	respiratory, thoracic and mediastinal disorders
somnolence	18	3367	45	23604	2.8	1.62	4.85	2.79	14.85	1.62	4.82	1.19	0.32	neurological disorders, not elsewhere classified (NEC)
fulminant type 1 diabetes mellitus	17	3368	11	23638	10.85	5.08	23.18	10.8	59.43	5.06	23.03	2.28	1.09	metabolism and nutrition disorders
immune-mediated hepatic disorder	17	3368	29	23620	4.11	2.26	7.49	4.1	25.12	2.25	7.44	1.56	0.59	hepatobiliary disorders
immune-mediated enterocolitis	16	3369	34	23615	3.3	1.82	5.98	3.29	17.35	1.82	5.95	1.35	0.39	gastrointestinal disorders
myocarditis	16	3369	26	23623	4.31	2.31	8.05	4.3	25.12	2.31	8.01	1.61	0.59	cardiac disorders
type 1 diabetes mellitus	14	3371	4	23645	24.55	8.08	74.63	24.45	70.03	8.05	74.24	2.63	1.15	metabolism and nutrition disorders
depression	12	3373	30	23619	2.8	1.43	5.48	2.79	9.89	1.43	5.45	1.19	0.11	psychiatric disorders
anxiety	12	3373	28	23621	3	1.52	5.91	2.99	11.17	1.52	5.88	1.26	0.16	psychiatric disorders
hospitalisation	11	3374	18	23631	4.28	2.02	9.07	4.27	17.11	2.02	9.03	1.6	0.35	surgical and medical procedures
weight increased	11	3374	25	23624	3.08	1.51	6.27	3.07	10.7	1.51	6.24	1.29	0.13	investigations
diabetic ketoacidosis	11	3374	11	23638	7.01	3.04	16.17	6.99	28.24	3.03	16.1	2	0.6	metabolism and nutrition disorders
muscular weakness	11	3374	19	23630	4.05	1.93	8.53	4.04	15.99	1.93	8.49	1.55	0.32	musculoskeletal and connective tissue disorders
immune-mediated myocarditis	11	3374	23	23626	3.35	1.63	6.88	3.34	12.22	1.63	6.85	1.37	0.19	cardiac disorders
liver disorder	10	3375	20	23629	3.5	1.64	7.48	3.49	11.88	1.64	7.46	1.41	0.16	hepatobiliary disorders
memory impairment	10	3375	8	23641	8.76	3.45	22.2	8.73	30.45	3.45	22.11	2.15	0.61	neurological disorders, not elsewhere classified (NEC)
appetite disorder	9	3376	12	23637	5.25	2.21	12.47	5.24	17.66	2.21	12.43	1.78	0.31	metabolism and nutrition disorders
enterocolitis	9	3376	14	23635	4.5	1.95	10.41	4.49	14.88	1.95	10.37	1.64	0.23	gastrointestinal disorders
blood creatine phosphokinase increased	8	3377	4	23645	14	4.21	46.53	13.97	32.13	4.21	46.38	2.41	0.52	investigations
multiple organ dysfunction syndrome	8	3377	10	23639	5.6	2.21	14.2	5.59	16.76	2.21	14.15	1.83	0.24	general disorders and administration site conditions
hyperthyroidism	8	3377	9	23640	6.22	2.4	16.14	6.21	18.52	2.4	16.09	1.91	0.29	endocrine disorders
immune-mediated cholangitis	8	3377	4	23645	14	4.21	46.53	13.97	32.13	4.21	46.38	2.41	0.52	hepatobiliary disorders
contusion	8	3377	6	23643	9.33	3.24	26.92	9.32	25.46	3.23	26.83	2.19	0.43	injury, poisoning and procedural complications
thyroid disorder	7	3378	6	23643	8.17	2.74	24.31	8.15	20.28	2.74	24.24	2.1	0.26	endocrine disorders
drug-induced liver injury	7	3378	11	23638	4.45	1.73	11.5	4.45	11.43	1.72	11.46	1.63	0.03	hepatobiliary disorders
chromaturia	7	3378	3	23646	16.33	4.22	63.19	16.3	30.17	4.22	63.01	2.48	0.41	renal and urinary disorders
cholangitis sclerosing	6	3379	6	23643	7	2.26	21.71	6.99	15.4	2.25	21.65	2	0.06	hepatobiliary disorders
prescribed underdose	6	3379	2	23647	20.99	4.24	104.06	20.96	28.52	4.23	103.8	2.58	0.26	injury, poisoning and procedural complications
hypopituitarism	6	3379	5	23644	8.4	2.56	27.53	8.38	17.74	2.56	27.46	2.12	0.11	endocrine disorders
immune-mediated myositis	6	3379	7	23642	6	2.01	17.86	5.99	13.43	2.01	17.81	1.88	0.01	musculoskeletal and connective tissue disorders
dermatomyositis	5	3380	1	23648	34.98	4.09	299.53	34.93	27.47	4.08	298.92	2.73	0.07	musculoskeletal and connective tissue disorders
Supplementary Table 4f. Positive PT signal results in the female subgroup of nivolumab-related AEs in EC
PT	a	b	c	d	ROR	RORL	RORU	PRR	XX	PRRL	PRRU	IC	IC025	SOC
death	47	656	95	5090	3.84	2.68	5.5	3.65	61.96	2.6	5.13	1.47	0.92	general disorders and administration site conditions
intentional product use issue	22	681	12	5173	13.93	6.86	28.27	13.52	90.56	6.72	27.2	2.44	1.37	injury, poisoning and procedural complications
liver disorder	6	697	3	5182	14.87	3.71	59.59	14.75	25.68	3.7	58.85	2.48	0.25	hepatobiliary disorders
adverse event	5	698	2	5183	18.56	3.59	95.87	18.44	23.59	3.58	94.86	2.58	0.06	general disorders and administration site conditions
myocarditis	5	698	1	5184	37.13	4.33	318.33	36.88	29.12	4.31	315.21	2.8	0.1	cardiac disorders
Supplementary Table 4g. Positive PT signal results in age ≥ 65 years subgroup of nivolumab-related AEs in EC
PT	a	b	c	d	ROR	RORL	RORU	PRR	XX	PRRL	PRRU	IC	IC025	SOC
death	115	2252	220	13554	3.15	2.5	3.96	3.04	105.7	2.44	3.8	1.23	0.89	general disorders and administration site conditions
intentional product use issue	37	2330	22	13752	9.93	5.85	16.86	9.79	109.24	5.78	16.56	2.1	1.36	injury, poisoning and procedural complications
interstitial lung disease	30	2337	87	13687	2.02	1.33	3.07	2.01	11.35	1.33	3.03	0.81	0.18	respiratory, thoracic and mediastinal disorders
adrenal insufficiency	16	2351	25	13749	3.74	2	7.02	3.72	19.49	1.99	6.96	1.41	0.42	endocrine disorders
immune-mediated hepatic disorder	16	2351	28	13746	3.34	1.8	6.18	3.33	16.6	1.8	6.14	1.31	0.34	hepatobiliary disorders
somnolence	16	2351	21	13753	4.46	2.32	8.55	4.43	24.2	2.32	8.48	1.56	0.53	neurological disorders, not elsewhere classified (NEC)
arthralgia	15	2352	19	13755	4.62	2.34	9.1	4.59	23.62	2.34	9.03	1.59	0.51	musculoskeletal and connective tissue disorders
myocarditis	13	2354	13	13761	5.85	2.71	12.63	5.82	25.98	2.7	12.54	1.77	0.55	cardiac disorders
type 1 diabetes mellitus	12	2355	4	13770	17.54	5.65	54.44	17.46	46.59	5.64	54.08	2.35	0.83	metabolism and nutrition disorders
immune-mediated lung disease	12	2355	19	13755	3.69	1.79	7.61	3.68	14.35	1.79	7.56	1.4	0.24	respiratory, thoracic and mediastinal disorders
fulminant type 1 diabetes mellitus	10	2357	9	13765	6.49	2.63	15.99	6.47	21.91	2.63	15.9	1.84	0.4	metabolism and nutrition disorders
liver disorder	10	2357	11	13763	5.31	2.25	12.51	5.29	18.25	2.25	12.44	1.7	0.31	hepatobiliary disorders
lung disorder	9	2358	13	13761	4.04	1.73	9.46	4.03	12.13	1.72	9.41	1.48	0.1	respiratory, thoracic and mediastinal disorders
adverse event	9	2358	4	13770	13.14	4.04	42.7	13.09	30.96	4.04	42.48	2.24	0.52	general disorders and administration site conditions
depression	9	2358	9	13765	5.84	2.31	14.72	5.82	17.98	2.31	14.64	1.77	0.27	psychiatric disorders
diabetic ketoacidosis	9	2358	11	13763	4.78	1.98	11.54	4.76	14.73	1.98	11.48	1.62	0.18	metabolism and nutrition disorders
radiation pneumonitis	9	2358	15	13759	3.5	1.53	8.01	3.49	10.02	1.53	7.97	1.35	0.02	injury, poisoning and procedural complications
altered state of consciousness	9	2358	13	13761	4.04	1.73	9.46	4.03	12.13	1.72	9.41	1.48	0.1	neurological disorders, not elsewhere classified (NEC)
anxiety	9	2358	11	13763	4.78	1.98	11.54	4.76	14.73	1.98	11.48	1.62	0.18	psychiatric disorders
appetite disorder	8	2359	7	13767	6.67	2.42	18.41	6.65	17.94	2.41	18.32	1.86	0.22	metabolism and nutrition disorders
memory impairment	8	2359	7	13767	6.67	2.42	18.41	6.65	17.94	2.41	18.32	1.86	0.22	neurological disorders, not elsewhere classified (NEC)
cholangitis sclerosing	7	2360	4	13770	10.21	2.99	34.91	10.18	21.1	2.98	34.76	2.12	0.22	hepatobiliary disorders
myasthenia gravis	7	2360	4	13770	10.21	2.99	34.91	10.18	21.1	2.98	34.76	2.12	0.22	neurological disorders, not elsewhere classified (NEC)
hypopituitarism	6	2361	3	13771	11.67	2.92	46.68	11.64	19.46	2.91	46.5	2.18	0.08	endocrine disorders
Supplementary Table 4h. Positive PT signal results in age ＜ 65 years subgroup of nivolumab-related AEs in EC
PT	a	b	c	d	ROR	RORL	RORU	PRR	XX	PRRL	PRRU	IC	IC025	SOC
death	104	1286	200	11713	4.74	3.71	6.04	4.46	187.73	3.54	5.61	1.71	1.34	general disorders and administration site conditions
malignant neoplasm progression	44	1346	186	11727	2.06	1.48	2.88	2.03	18.85	1.47	2.8	0.87	0.37	neoplasms benign, malignant and unspecified (incl cysts and polyps)
intentional product use issue	35	1355	15	11898	20.49	11.16	37.61	20	190.22	10.95	36.52	2.74	1.88	injury, poisoning and procedural complications
hypothyroidism	15	1375	20	11893	6.49	3.31	12.7	6.43	39.39	3.3	12.53	2.04	0.88	endocrine disorders
acute kidney injury	13	1377	35	11878	3.2	1.69	6.07	3.18	14.25	1.69	6	1.37	0.32	renal and urinary disorders
pneumonitis	12	1378	40	11873	2.58	1.35	4.94	2.57	8.9	1.35	4.89	1.14	0.1	respiratory, thoracic and mediastinal disorders
fulminant type 1 diabetes mellitus	11	1379	4	11909	23.75	7.55	74.69	23.57	63.46	7.51	73.92	2.81	1.06	metabolism and nutrition disorders
pneumonia aspiration	10	1380	21	11892	4.1	1.93	8.73	4.08	15.8	1.93	8.65	1.63	0.33	infections and infestations
immune-mediated enterocolitis	8	1382	7	11906	9.85	3.56	27.19	9.79	29.52	3.56	26.97	2.35	0.55	gastrointestinal disorders
immune-mediated lung disease	8	1382	6	11907	11.49	3.98	33.16	11.43	32.66	3.97	32.89	2.45	0.59	respiratory, thoracic and mediastinal disorders
dyspepsia	7	1383	16	11897	3.76	1.55	9.16	3.75	9.84	1.55	9.1	1.54	0.01	gastrointestinal disorders
myocarditis	7	1383	15	11898	4.01	1.63	9.86	4	10.75	1.63	9.79	1.61	0.05	cardiac disorders
adverse event	6	1384	7	11906	7.37	2.47	21.97	7.35	17.73	2.47	21.83	2.14	0.17	general disorders and administration site conditions
hospitalisation	6	1384	5	11908	10.32	3.15	33.88	10.28	22.88	3.14	33.66	2.38	0.26	surgical and medical procedures
lymphocyte count decreased	6	1384	8	11905	6.45	2.24	18.62	6.43	15.73	2.23	18.5	2.04	0.12	investigations
multiple organ dysfunction syndrome	5	1385	5	11908	8.6	2.49	29.74	8.57	16.73	2.48	29.57	2.26	0.01	general disorders and administration site conditions
contusion	5	1385	3	11910	14.33	3.42	60.04	14.28	23.18	3.42	59.71	2.58	0.11	injury, poisoning and procedural complications

## Sheet: p药女性
PT	a	b	c	d	ROR	RORL	RORU	PRR	XX	PRRL	PRRU	IC	IC025	SOC	p_value
malignant neoplasm progression	27	473	62	5367	4.94	3.11	7.84	4.73	56.14	3.04	7.36	1.85	1.07	neoplasms benign, malignant and unspecified (incl cysts and polyps)	2.86646e-13
myelosuppression	22	478	19	5410	13.11	7.04	24.38	12.57	109.35	6.85	23.07	2.67	1.58	blood and lymphatic system disorders	8.10829e-14
product use issue	15	485	15	5414	11.16	5.42	22.97	10.86	67.47	5.34	22.08	2.57	1.25	injury, poisoning and procedural complications	2.98972e-09
neutrophil count decreased	9	491	18	5411	5.51	2.46	12.33	5.43	21.78	2.45	12.02	1.98	0.5	investigations	0.000236252
renal impairment	9	491	7	5422	14.2	5.26	38.29	13.96	47.5	5.22	37.33	2.74	0.88	renal and urinary disorders	1.34329e-06

## Sheet: p药老年
PT	a	b	c	d	ROR	RORL	RORU	PRR	XX	PRRL	PRRU	IC	IC025	SOC	p_value
malignant neoplasm progression	165	1968	139	13966	8.42	6.69	10.61	7.85	459.54	6.29	9.79	2.05	1.73	neoplasms benign, malignant and unspecified (incl cysts and polyps)	3.80709e-101
renal impairment	105	2028	32	14073	22.77	15.29	33.92	21.7	488.36	14.64	32.15	2.54	2.09	renal and urinary disorders	5.35973e-107
myelosuppression	55	2078	95	14010	3.9	2.79	5.46	3.83	73.47	2.76	5.32	1.48	0.97	blood and lymphatic system disorders	2.9152e-17
neutrophil count decreased	49	2084	44	14061	7.51	4.99	11.32	7.36	128.24	4.91	11.04	2	1.4	investigations	5.69463e-29
product use issue	41	2092	30	14075	9.19	5.73	14.76	9.04	124.38	5.66	14.44	2.14	1.44	injury, poisoning and procedural complications	4.96423e-28
white blood cell count decreased	35	2098	81	14024	2.89	1.94	4.31	2.86	29.72	1.93	4.24	1.2	0.58	investigations	1.0748e-07
pneumonia aspiration	27	2106	65	14040	2.77	1.76	4.35	2.75	21.31	1.76	4.29	1.16	0.46	infections and infestations	8.12919e-06
immune-mediated hepatic disorder	21	2112	24	14081	5.83	3.24	10.5	5.79	44.46	3.23	10.37	1.83	0.89	hepatobiliary disorders	1.13966e-10
hyponatraemia	18	2115	50	14055	2.39	1.39	4.11	2.38	10.64	1.39	4.07	1.01	0.17	metabolism and nutrition disorders	0.00205444
therapy partial responder	16	2117	19	14086	5.6	2.88	10.91	5.57	32.63	2.87	10.81	1.8	0.72	general disorders and administration site conditions	2.54737e-06
inappropriate schedule of product administration	14	2119	14	14091	6.65	3.17	13.97	6.61	33.41	3.16	13.85	1.93	0.72	injury, poisoning and procedural complications	2.8742e-06
hypothyroidism	13	2120	30	14075	2.88	1.5	5.52	2.87	11.04	1.5	5.48	1.2	0.16	endocrine disorders	0.00195293
immune-mediated renal disorder	13	2120	5	14100	17.29	6.16	48.56	17.19	55.14	6.14	48.18	2.46	0.98	renal and urinary disorders	1.50848e-08
oesophageal stenosis	13	2120	33	14072	2.61	1.37	4.98	2.61	9.25	1.37	4.94	1.11	0.08	gastrointestinal disorders	0.00476329
immune-mediated myocarditis	12	2121	22	14083	3.62	1.79	7.33	3.61	14.66	1.79	7.28	1.43	0.28	cardiac disorders	0.000855375
cytopenia	11	2122	5	14100	14.62	5.07	42.11	14.55	43.41	5.06	41.83	2.39	0.8	blood and lymphatic system disorders	4.53782e-07
immune-mediated hypothyroidism	10	2123	8	14097	8.3	3.27	21.05	8.27	28.42	3.27	20.92	2.08	0.56	endocrine disorders	2.39649e-05
cerebral infarction	9	2124	10	14095	5.97	2.42	14.72	5.95	19.54	2.42	14.63	1.85	0.34	neurological disorders, not elsewhere classified (NEC)	0.000305215
renal disorder	9	2124	10	14095	5.97	2.42	14.72	5.95	19.54	2.42	14.63	1.85	0.34	renal and urinary disorders	0.000305215
immune-mediated dermatitis	9	2124	15	14090	3.98	1.74	9.11	3.97	12.5	1.74	9.06	1.51	0.14	skin and subcutaneous tissue disorders	0.00233558
lymphadenopathy	8	2125	8	14097	6.63	2.49	17.69	6.61	19.07	2.48	17.6	1.93	0.29	blood and lymphatic system disorders	0.000421756
eastern cooperative oncology group performance status worsened	7	2126	2	14103	23.22	4.82	111.84	23.14	32.98	4.81	111.34	2.57	0.42	investigations	1.88874e-05
underdose	6	2127	1	14104	39.79	4.79	330.64	39.68	32.33	4.78	329.41	2.71	0.28	injury, poisoning and procedural complications	3.17285e-05

## Sheet: p药青年
PT	a	b	c	d	ROR	RORL	RORU	PRR	XX	PRRL	PRRU	IC	IC025	SOC	p_value
malignant neoplasm progression	71	977	159	12266	5.61	4.21	7.47	5.29	173.93	4.03	6.95	1.99	1.53	neoplasms benign, malignant and unspecified (incl cysts and polyps)	5.29224e-39
myelosuppression	32	1016	84	12341	4.63	3.06	6.99	4.52	64	3.02	6.75	1.83	1.13	blood and lymphatic system disorders	5.05006e-15
product use issue	26	1022	17	12408	18.57	10.04	34.33	18.13	166.93	9.87	33.31	2.96	1.9	injury, poisoning and procedural complications	1.26336e-18
product use in unapproved indication	25	1023	114	12311	2.64	1.7	4.09	2.6	20.4	1.69	3.99	1.21	0.51	injury, poisoning and procedural complications	1.31689e-05
renal impairment	24	1024	16	12409	18.18	9.63	34.33	17.78	152.52	9.48	33.37	2.95	1.84	renal and urinary disorders	3.51821e-17
inappropriate schedule of product administration	13	1035	3	12422	52.01	14.8	182.8	51.38	120.54	14.66	180.01	3.38	1.55	injury, poisoning and procedural complications	1.59745e-12
neutrophil count decreased	13	1035	49	12376	3.17	1.72	5.87	3.15	15.1	1.71	5.78	1.43	0.39	investigations	0.000813057
rash	11	1037	53	12372	2.48	1.29	4.75	2.46	7.94	1.29	4.7	1.14	0.08	skin and subcutaneous tissue disorders	0.0153262
therapy partial responder	9	1039	27	12398	3.98	1.87	8.48	3.95	14.92	1.86	8.38	1.68	0.33	general disorders and administration site conditions	0.00138899
alanine aminotransferase increased	7	1041	20	12405	4.17	1.76	9.89	4.15	12.42	1.76	9.79	1.74	0.17	investigations	0.00376151
upper gastrointestinal haemorrhage	6	1042	16	12409	4.47	1.74	11.44	4.45	11.67	1.74	11.34	1.81	0.08	gastrointestinal disorders	0.0055107
immune-mediated hepatic disorder	5	1043	1	12424	59.56	6.95	510.28	59.28	47.77	6.93	506.95	3.42	0.35	hepatobiliary disorders	1.58429e-05

## Sheet: n药男性
PT	a	b	c	d	ROR	RORL	RORU	PRR	XX	PRRL	PRRU	IC	IC025	SOC	adj_p_value
death	224	3161	532	23117	3.08	2.62	3.62	2.94	207.83	2.53	3.42	1.24	1.01	general disorders and administration site conditions	3.15265e-44
malignant neoplasm progression	125	3260	411	23238	2.17	1.77	2.66	2.12	58.23	1.75	2.59	0.9	0.6	neoplasms benign, malignant and unspecified (incl cysts and polyps)	8.92255e-12
intentional product use issue	95	3290	54	23595	12.62	9.02	17.66	12.29	359.09	8.82	17.13	2.35	1.9	injury, poisoning and procedural complications	3.20999e-76
pneumonia aspiration	29	3356	84	23565	2.42	1.59	3.7	2.41	17.89	1.58	3.67	1.04	0.38	infections and infestations	0.00125089
hypothyroidism	24	3361	35	23614	4.82	2.86	8.11	4.79	42.8	2.85	8.04	1.7	0.87	endocrine disorders	3.83019e-08
arthralgia	21	3364	38	23611	3.88	2.27	6.62	3.86	28.74	2.27	6.57	1.51	0.65	musculoskeletal and connective tissue disorders	1.39051e-05
adrenal insufficiency	21	3364	35	23614	4.21	2.45	7.24	4.19	31.97	2.44	7.19	1.58	0.71	endocrine disorders	3.12511e-06
adverse event	19	3366	16	23633	8.34	4.28	16.23	8.3	55.81	4.27	16.12	2.12	1.05	general disorders and administration site conditions	2.85383e-07
immune-mediated lung disease	18	3367	22	23627	5.74	3.08	10.72	5.72	38.58	3.07	10.65	1.85	0.83	respiratory, thoracic and mediastinal disorders	2.06355e-07
somnolence	18	3367	45	23604	2.8	1.62	4.85	2.79	14.85	1.62	4.82	1.19	0.32	neurological disorders, not elsewhere classified (NEC)	0.00591867
fulminant type 1 diabetes mellitus	17	3368	11	23638	10.85	5.08	23.18	10.8	59.43	5.06	23.03	2.28	1.09	metabolism and nutrition disorders	2.06355e-07
immune-mediated hepatic disorder	17	3368	29	23620	4.11	2.26	7.49	4.1	25.12	2.25	7.44	1.56	0.59	hepatobiliary disorders	8.1161e-05
immune-mediated enterocolitis	16	3369	34	23615	3.3	1.82	5.98	3.29	17.35	1.82	5.95	1.35	0.39	gastrointestinal disorders	0.00213862
myocarditis	16	3369	26	23623	4.31	2.31	8.05	4.3	25.12	2.31	8.01	1.61	0.59	cardiac disorders	8.1161e-05
type 1 diabetes mellitus	14	3371	4	23645	24.55	8.08	74.63	24.45	70.03	8.05	74.24	2.63	1.15	metabolism and nutrition disorders	5.84724e-08
depression	12	3373	30	23619	2.8	1.43	5.48	2.79	9.89	1.43	5.45	1.19	0.11	psychiatric disorders	0.0458165
anxiety	12	3373	28	23621	3	1.52	5.91	2.99	11.17	1.52	5.88	1.26	0.16	psychiatric disorders	0.0282482
hospitalisation	11	3374	18	23631	4.28	2.02	9.07	4.27	17.11	2.02	9.03	1.6	0.35	surgical and medical procedures	0.00995626
weight increased	11	3374	25	23624	3.08	1.51	6.27	3.07	10.7	1.51	6.24	1.29	0.13	investigations	0.045473
diabetic ketoacidosis	11	3374	11	23638	7.01	3.04	16.17	6.99	28.24	3.03	16.1	2	0.6	metabolism and nutrition disorders	0.000682917
muscular weakness	11	3374	19	23630	4.05	1.93	8.53	4.04	15.99	1.93	8.49	1.55	0.32	musculoskeletal and connective tissue disorders	0.0124036
immune-mediated myocarditis	11	3374	23	23626	3.35	1.63	6.88	3.34	12.22	1.63	6.85	1.37	0.19	cardiac disorders	0.0302923
liver disorder	10	3375	20	23629	3.5	1.64	7.48	3.49	11.88	1.64	7.46	1.41	0.16	hepatobiliary disorders	0.0365317
memory impairment	10	3375	8	23641	8.76	3.45	22.2	8.73	30.45	3.45	22.11	2.15	0.61	neurological disorders, not elsewhere classified (NEC)	0.000568737
appetite disorder	9	3376	12	23637	5.25	2.21	12.47	5.24	17.66	2.21	12.43	1.78	0.31	metabolism and nutrition disorders	0.0104821
enterocolitis	9	3376	14	23635	4.5	1.95	10.41	4.49	14.88	1.95	10.37	1.64	0.23	gastrointestinal disorders	0.019373
blood creatine phosphokinase increased	8	3377	4	23645	14	4.21	46.53	13.97	32.13	4.21	46.38	2.41	0.52	investigations	0.000609006
multiple organ dysfunction syndrome	8	3377	10	23639	5.6	2.21	14.2	5.59	16.76	2.21	14.15	1.83	0.24	general disorders and administration site conditions	0.0151961
hyperthyroidism	8	3377	9	23640	6.22	2.4	16.14	6.21	18.52	2.4	16.09	1.91	0.29	endocrine disorders	0.0103158
immune-mediated cholangitis	8	3377	4	23645	14	4.21	46.53	13.97	32.13	4.21	46.38	2.41	0.52	hepatobiliary disorders	0.000609006
contusion	8	3377	6	23643	9.33	3.24	26.92	9.32	25.46	3.23	26.83	2.19	0.43	injury, poisoning and procedural complications	0.00227476
thyroid disorder	7	3378	6	23643	8.17	2.74	24.31	8.15	20.28	2.74	24.24	2.1	0.26	endocrine disorders	0.00916929
drug-induced liver injury	7	3378	11	23638	4.45	1.73	11.5	4.45	11.43	1.72	11.46	1.63	0.03	hepatobiliary disorders	0.0523144
chromaturia	7	3378	3	23646	16.33	4.22	63.19	16.3	30.17	4.22	63.01	2.48	0.41	renal and urinary disorders	0.00121973
cholangitis sclerosing	6	3379	6	23643	7	2.26	21.71	6.99	15.4	2.25	21.65	2	0.06	hepatobiliary disorders	0.0276386
prescribed underdose	6	3379	2	23647	20.99	4.24	104.06	20.96	28.52	4.23	103.8	2.58	0.26	injury, poisoning and procedural complications	0.00227136
hypopituitarism	6	3379	5	23644	8.4	2.56	27.53	8.38	17.74	2.56	27.46	2.12	0.11	endocrine disorders	0.0183008
immune-mediated myositis	6	3379	7	23642	6	2.01	17.86	5.99	13.43	2.01	17.81	1.88	0.01	musculoskeletal and connective tissue disorders	0.0397338
dermatomyositis	5	3380	1	23648	34.98	4.09	299.53	34.93	27.47	4.08	298.92	2.73	0.07	musculoskeletal and connective tissue disorders	0.00406011

## Sheet: n药女性
PT	a	b	c	d	ROR	RORL	RORU	PRR	XX	PRRL	PRRU	IC	IC025	SOC	p_value
death	47	656	95	5090	3.84	2.68	5.5	3.65	61.96	2.6	5.13	1.47	0.92	general disorders and administration site conditions	9.90233e-15
intentional product use issue	22	681	12	5173	13.93	6.86	28.27	13.52	90.56	6.72	27.2	2.44	1.37	injury, poisoning and procedural complications	4.92622e-13
liver disorder	6	697	3	5182	14.87	3.71	59.59	14.75	25.68	3.7	58.85	2.48	0.25	hepatobiliary disorders	0.000173302
adverse event	5	698	2	5183	18.56	3.59	95.87	18.44	23.59	3.58	94.86	2.58	0.06	general disorders and administration site conditions	0.000408713
myocarditis	5	698	1	5184	37.13	4.33	318.33	36.88	29.12	4.31	315.21	2.8	0.1	cardiac disorders	0.000129545

## Sheet: n药老年
PT	a	b	c	d	ROR	RORL	RORU	PRR	XX	PRRL	PRRU	IC	IC025	SOC	p_value
death	115	2252	220	13554	3.15	2.5	3.96	3.04	105.7	2.44	3.8	1.23	0.89	general disorders and administration site conditions	1.91807e-24
intentional product use issue	37	2330	22	13752	9.93	5.85	16.86	9.79	109.24	5.78	16.56	2.1	1.36	injury, poisoning and procedural complications	9.8761e-25
interstitial lung disease	30	2337	87	13687	2.02	1.33	3.07	2.01	11.35	1.33	3.03	0.81	0.18	respiratory, thoracic and mediastinal disorders	0.00120639
adrenal insufficiency	16	2351	25	13749	3.74	2	7.02	3.72	19.49	1.99	6.96	1.41	0.42	endocrine disorders	2.74228e-05
immune-mediated hepatic disorder	16	2351	28	13746	3.34	1.8	6.18	3.33	16.6	1.8	6.14	1.31	0.34	hepatobiliary disorders	0.000112916
somnolence	16	2351	21	13753	4.46	2.32	8.55	4.43	24.2	2.32	8.48	1.56	0.53	neurological disorders, not elsewhere classified (NEC)	2.77075e-06
arthralgia	15	2352	19	13755	4.62	2.34	9.1	4.59	23.62	2.34	9.03	1.59	0.51	musculoskeletal and connective tissue disorders	3.46906e-05
myocarditis	13	2354	13	13761	5.85	2.71	12.63	5.82	25.98	2.7	12.54	1.77	0.55	cardiac disorders	2.23e-05
type 1 diabetes mellitus	12	2355	4	13770	17.54	5.65	54.44	17.46	46.59	5.64	54.08	2.35	0.83	metabolism and nutrition disorders	9.85823e-08
immune-mediated lung disease	12	2355	19	13755	3.69	1.79	7.61	3.68	14.35	1.79	7.56	1.4	0.24	respiratory, thoracic and mediastinal disorders	0.00089372
fulminant type 1 diabetes mellitus	10	2357	9	13765	6.49	2.63	15.99	6.47	21.91	2.63	15.9	1.84	0.4	metabolism and nutrition disorders	0.000116733
liver disorder	10	2357	11	13763	5.31	2.25	12.51	5.29	18.25	2.25	12.44	1.7	0.31	hepatobiliary disorders	0.000336474
lung disorder	9	2358	13	13761	4.04	1.73	9.46	4.03	12.13	1.72	9.41	1.48	0.1	respiratory, thoracic and mediastinal disorders	0.00250842
adverse event	9	2358	4	13770	13.14	4.04	42.7	13.09	30.96	4.04	42.48	2.24	0.52	general disorders and administration site conditions	1.26078e-05
depression	9	2358	9	13765	5.84	2.31	14.72	5.82	17.98	2.31	14.64	1.77	0.27	psychiatric disorders	0.000426541
diabetic ketoacidosis	9	2358	11	13763	4.78	1.98	11.54	4.76	14.73	1.98	11.48	1.62	0.18	metabolism and nutrition disorders	0.00111654
radiation pneumonitis	9	2358	15	13759	3.5	1.53	8.01	3.49	10.02	1.53	7.97	1.35	0.02	injury, poisoning and procedural complications	0.00500771
altered state of consciousness	9	2358	13	13761	4.04	1.73	9.46	4.03	12.13	1.72	9.41	1.48	0.1	neurological disorders, not elsewhere classified (NEC)	0.00250842
anxiety	9	2358	11	13763	4.78	1.98	11.54	4.76	14.73	1.98	11.48	1.62	0.18	psychiatric disorders	0.00111654
appetite disorder	8	2359	7	13767	6.67	2.42	18.41	6.65	17.94	2.41	18.32	1.86	0.22	metabolism and nutrition disorders	0.000517123
memory impairment	8	2359	7	13767	6.67	2.42	18.41	6.65	17.94	2.41	18.32	1.86	0.22	neurological disorders, not elsewhere classified (NEC)	0.000517123
cholangitis sclerosing	7	2360	4	13770	10.21	2.99	34.91	10.18	21.1	2.98	34.76	2.12	0.22	hepatobiliary disorders	0.000276737
myasthenia gravis	7	2360	4	13770	10.21	2.99	34.91	10.18	21.1	2.98	34.76	2.12	0.22	neurological disorders, not elsewhere classified (NEC)	0.000276737
hypopituitarism	6	2361	3	13771	11.67	2.92	46.68	11.64	19.46	2.91	46.5	2.18	0.08	endocrine disorders	0.000556521

## Sheet: n药青年
PT	a	b	c	d	ROR	RORL	RORU	PRR	XX	PRRL	PRRU	IC	IC025	SOC	p_value
death	104	1286	200	11713	4.74	3.71	6.04	4.46	187.73	3.54	5.61	1.71	1.34	general disorders and administration site conditions	3.6578e-42
malignant neoplasm progression	44	1346	186	11727	2.06	1.48	2.88	2.03	18.85	1.47	2.8	0.87	0.37	neoplasms benign, malignant and unspecified (incl cysts and polyps)	2.30354e-05
intentional product use issue	35	1355	15	11898	20.49	11.16	37.61	20	190.22	10.95	36.52	2.74	1.88	injury, poisoning and procedural complications	6.88235e-42
hypothyroidism	15	1375	20	11893	6.49	3.31	12.7	6.43	39.39	3.3	12.53	2.04	0.88	endocrine disorders	7.67612e-07
acute kidney injury	13	1377	35	11878	3.2	1.69	6.07	3.18	14.25	1.69	6	1.37	0.32	renal and urinary disorders	0.000403094
pneumonitis	12	1378	40	11873	2.58	1.35	4.94	2.57	8.9	1.35	4.89	1.14	0.1	respiratory, thoracic and mediastinal disorders	0.00585705
fulminant type 1 diabetes mellitus	11	1379	4	11909	23.75	7.55	74.69	23.57	63.46	7.51	73.92	2.81	1.06	metabolism and nutrition disorders	1.4322e-08
pneumonia aspiration	10	1380	21	11892	4.1	1.93	8.73	4.08	15.8	1.93	8.65	1.63	0.33	infections and infestations	0.000849716
immune-mediated enterocolitis	8	1382	7	11906	9.85	3.56	27.19	9.79	29.52	3.56	26.97	2.35	0.55	gastrointestinal disorders	4.56706e-05
immune-mediated lung disease	8	1382	6	11907	11.49	3.98	33.16	11.43	32.66	3.97	32.89	2.45	0.59	respiratory, thoracic and mediastinal disorders	2.34647e-05
dyspepsia	7	1383	16	11897	3.76	1.55	9.16	3.75	9.84	1.55	9.1	1.54	0.01	gastrointestinal disorders	0.00728745
myocarditis	7	1383	15	11898	4.01	1.63	9.86	4	10.75	1.63	9.79	1.61	0.05	cardiac disorders	0.00556267
adverse event	6	1384	7	11906	7.37	2.47	21.97	7.35	17.73	2.47	21.83	2.14	0.17	general disorders and administration site conditions	0.00115462
hospitalisation	6	1384	5	11908	10.32	3.15	33.88	10.28	22.88	3.14	33.66	2.38	0.26	surgical and medical procedures	0.00037391
lymphocyte count decreased	6	1384	8	11905	6.45	2.24	18.62	6.43	15.73	2.23	18.5	2.04	0.12	investigations	0.00184295
multiple organ dysfunction syndrome	5	1385	5	11908	8.6	2.49	29.74	8.57	16.73	2.48	29.57	2.26	0.01	general disorders and administration site conditions	0.00198558
contusion	5	1385	3	11910	14.33	3.42	60.04	14.28	23.18	3.42	59.71	2.58	0.11	injury, poisoning and procedural complications	0.000528143
