# Supplementary material for: Adverse drug reaction assessment of pembrolizumab and nivolumab in esophageal cancer treatment based on the US FAERS database
Source: Front Immunol. 2026 Apr 2;17:1738351. doi: 10.3389/fimmu.2026.1738351 (PMC13083127; doi:10.3389/fimmu.2026.1738351)
Supplement: Supplementary file 5 [file Table5.xlsx]

## Sheet: Supplementary Table 5
Supplementary Table 5. Log-Rank test of median time to onset of pembrolizumab and nivolumab-related AE at the SOC level
Drugs	Pembrolizumab	Nivolumab
SOC	Mean TTO (days) (95%CI)	Mean TTO (days) (95%CI)
blood and lymphatic system disorders	23 (15-32)	36 (27-63)
cardiac disorders	39 (23-89)	44 (30-73)
endocrine disorders	112 (33-202)	102 (48-128)
gastrointestinal disorders	25 (15-44)	46 (37-70)
hepatobiliary disorders	23 (20-28)	40 (29-54)
neurological disorders, not elsewhere classified (NEC)	55 (21-89)	44 (30-73)
renal and urinary disorders	23 (21-42)	70 (29-93)
respiratory， thoracic and mediastinal disorders	49 (29-91)	54 (42-78)
skin and subcutaneous tissue disorders	40 (23-76)	53 (23-72)
Paired Log-Rank test of median time to onset of pembrolizumab-related AE at the SOC level
The first term	The second term	P-value
blood and lymphatic system disorders	cardiac disorders	0.53
blood and lymphatic system disorders	endocrine disorders	0.011
blood and lymphatic system disorders	gastrointestinal disorders	0.741
blood and lymphatic system disorders	hepatobiliary disorders	0.809
blood and lymphatic system disorders	neurological disorders, not elsewhere classified (NEC)	0.339
blood and lymphatic system disorders	renal and urinary disorders	0.839
blood and lymphatic system disorders	respiratory， thoracic and mediastinal disorders	0.036
blood and lymphatic system disorders	skin and subcutaneous tissue disorders	0.168
cardiac disorders	endocrine disorders	0.059
cardiac disorders	gastrointestinal disorders	0.695
cardiac disorders	hepatobiliary disorders	0.264
cardiac disorders	neurological disorders, not elsewhere classified (NEC)	0.658
cardiac disorders	renal and urinary disorders	0.438
cardiac disorders	respiratory， thoracic and mediastinal disorders	0.219
cardiac disorders	skin and subcutaneous tissue disorders	0.65
endocrine disorders	gastrointestinal disorders	0.016
endocrine disorders	hepatobiliary disorders	0.023
endocrine disorders	neurological disorders, not elsewhere classified (NEC)	0.101
endocrine disorders	renal and urinary disorders	0.023
endocrine disorders	respiratory， thoracic and mediastinal disorders	0.255
endocrine disorders	skin and subcutaneous tissue disorders	0.231
gastrointestinal disorders	hepatobiliary disorders	0.666
gastrointestinal disorders	neurological disorders, not elsewhere classified (NEC)	0.416
gastrointestinal disorders	renal and urinary disorders	0.897
gastrointestinal disorders	respiratory， thoracic and mediastinal disorders	0.045
gastrointestinal disorders	skin and subcutaneous tissue disorders	0.235
hepatobiliary disorders	neurological disorders, not elsewhere classified (NEC)	0.21
hepatobiliary disorders	renal and urinary disorders	0.697
hepatobiliary disorders	respiratory， thoracic and mediastinal disorders	0.015
hepatobiliary disorders	skin and subcutaneous tissue disorders	0.1
neurological disorders, not elsewhere classified (NEC)	renal and urinary disorders	0.291
neurological disorders, not elsewhere classified (NEC)	respiratory， thoracic and mediastinal disorders	0.448
neurological disorders, not elsewhere classified (NEC)	skin and subcutaneous tissue disorders	0.828
renal and urinary disorders	respiratory， thoracic and mediastinal disorders	0.032
renal and urinary disorders	skin and subcutaneous tissue disorders	0.167
respiratory， thoracic and mediastinal disorders	skin and subcutaneous tissue disorders	0.768
Paired Log-Rank test of median time to onset of nivolumab-related AE at the SOC level
The first term	The second term	P-value
blood and lymphatic system disorders	cardiac disorders	0.089
blood and lymphatic system disorders	endocrine disorders	0.001
blood and lymphatic system disorders	gastrointestinal disorders	0.273
blood and lymphatic system disorders	hepatobiliary disorders	0.589
blood and lymphatic system disorders	neurological disorders, not elsewhere classified (NEC)	0.089
blood and lymphatic system disorders	renal and urinary disorders	0.066
blood and lymphatic system disorders	respiratory， thoracic and mediastinal disorders	0.067
blood and lymphatic system disorders	skin and subcutaneous tissue disorders	0.399
cardiac disorders	endocrine disorders	0.243
cardiac disorders	gastrointestinal disorders	0.199
cardiac disorders	hepatobiliary disorders	0.33
cardiac disorders	neurological disorders, not elsewhere classified (NEC)	1
cardiac disorders	renal and urinary disorders	0.944
cardiac disorders	respiratory， thoracic and mediastinal disorders	0.593
cardiac disorders	skin and subcutaneous tissue disorders	0.35
endocrine disorders	gastrointestinal disorders	0.003
endocrine disorders	hepatobiliary disorders	0.014
endocrine disorders	neurological disorders, not elsewhere classified (NEC)	0.243
endocrine disorders	renal and urinary disorders	0.222
endocrine disorders	respiratory， thoracic and mediastinal disorders	0.03
endocrine disorders	skin and subcutaneous tissue disorders	0.026
gastrointestinal disorders	hepatobiliary disorders	0.897
gastrointestinal disorders	neurological disorders, not elsewhere classified (NEC)	0.199
gastrointestinal disorders	renal and urinary disorders	0.251
gastrointestinal disorders	respiratory， thoracic and mediastinal disorders	0.304
gastrointestinal disorders	skin and subcutaneous tissue disorders	0.844
hepatobiliary disorders	neurological disorders, not elsewhere classified (NEC)	0.33
hepatobiliary disorders	renal and urinary disorders	0.297
hepatobiliary disorders	respiratory， thoracic and mediastinal disorders	0.344
hepatobiliary disorders	skin and subcutaneous tissue disorders	0.857
neurological disorders, not elsewhere classified (NEC)	renal and urinary disorders	0.944
neurological disorders, not elsewhere classified (NEC)	respiratory， thoracic and mediastinal disorders	0.593
neurological disorders, not elsewhere classified (NEC)	skin and subcutaneous tissue disorders	0.35
renal and urinary disorders	respiratory， thoracic and mediastinal disorders	0.575
renal and urinary disorders	skin and subcutaneous tissue disorders	0.412
respiratory， thoracic and mediastinal disorders	skin and subcutaneous tissue disorders	0.577
