# Supplementary material for: Adverse drug reaction assessment of pembrolizumab and nivolumab in esophageal cancer treatment based on the US FAERS database
Source: Front Immunol. 2026 Apr 2;17:1738351. doi: 10.3389/fimmu.2026.1738351 (PMC13083127; doi:10.3389/fimmu.2026.1738351)
Supplement: Supplementary file 6 [file Table6.xlsx]

## Sheet: Supplementary Table 6
Supplementary Table 6. Adverse reactions in clinical trials of pembrolizumab and nivolumab for the treatment of EC
Research Drugs	Author/Publish year	Country or region	Study type and stage	study population	Experimental group	Control group	Adverse reaction
pembrolizumab	Sun JM et al (2021)	Global	randomised, placebo-controlled, double-blind, phase 3 study (KEYNOTE-590)	locally advanced, unresectable or metastatic oesophageal cancer or Siewert type 1 gastro-oesophageal junction cancer	pembrolizumab 200 mg + chemotherapy (370 patients)	saline placebo + chemotherapy (370 patients)	In the experimental group, there were 40 cases (11%) of hypothyroidism, 23 cases (6%) of pneumonia, 21 cases (6%) of hyperthyroidism, 8 cases (2%) of colitis, 5 cases (1%) of hepatitis, 4 cases (1%) of adrenal insufficiency, 4 cases (1%) of severe skin reactions, 3 cases (1%) of hypophysitis, 2 cases of pancreatitis (1%), 1 case of myositis (< 1%), 1 case of nephritis (< 1%), 1 case of thyroiditi…
pembrolizumab	Shah MA et al (2019)	Global	phase 2, open-label, interventional, single-arm study (KEYNOTE-180)	advanced, metastatic esophageal cancer	pembrolizumab, 200 mg (121 patients)	not designed	In the experimental group, there were 13 cases (10.7%) of fatigue, 9 cases (7.4%) of rash, 8 cases (6.6%) of pruritus, 7 cases (5.8%) of hypothyroidism, 7 cases (5.8%) of diarrhea, and 9 cases (7.4%) of pneumonia.
pembrolizumab	Kojima T (2020)	Global	open-label, phase III study (KEYNOTE-181)	advanced/metastatic squamous cell carcinoma or adenocarcinoma of the esophagus	pembrolizumab 200 mg (314 patients)	chemotherapy (296 patients)	In the experimental group, there were 36 cases (11.5%) of hypothyroidism, 15 cases (4.8%) of pneumonia, 13 cases (4.1%) of the hyperthyroidism, 3 cases (0.9%) of colitis, 6 cases (1.9%) of hepatitis, 2 cases (0.6%)of myositis, 2 cases (0.6%)of nephritis, 1 case (0.3%) of severe skin reaction,1 case (0.3%) of pituitary inflammation, 1 case (0.3%) of myocarditis, 1 case (0.3%) of thyroiditis, 1 cas…
nivolumab	Park S et al (2024)	Korea	a single-arm, phase II study (IRB no. 2019-01-147)	clinical stage T2 or T3 and N0 esophageal squamous cell carcinoma	nivolumab (at a fixed dose of 240 mg) every 2 weeks (20 patients)	not designed	In the experimental group, there were 4 cases (20%) of rash, 3 cases (15%) of fatigue, 3 cases (15%) of itching, and 2 cases (10%) of thyroiditis.
nivolumab	Kato K et al(2019)	Global	a multicentre, randomised, open-label, phase 3 trial (ATTRACTION-3)	unresectable advanced or recurrent oesophageal squamous cell carcinoma	nivolumab (240 mg for 30 min every 2 weeks) (209 patients)	chemotherapy (208 patients)	In the experimental group, there were 23 cases (11%) of rash, 22 cases (11%) of diarrhea, 16 cases (8%) of loss of appetite, 15 cases (7%) of fatigue, 9 cases (4%) of malaise, 5 cases (2%) of oral inflammation, 4 cases (2%) of nausea, 3 cases (1%) of hair loss, 3 cases (1%) of neutrophil count decrease, 5 cases (2%) of anemia, 1 case (<1%) of white blood cell count decrease, 1 case (<1%) of neutr…
